# Supplementary material for: PRAME Is a Novel Target of Tumor-Intrinsic Gas6/Axl Activation and Promotes Cancer Cell Invasion in Hepatocellular Carcinoma
Source: Cancers (Basel). 2023 Apr 22;15(9):2415. doi: 10.3390/cancers15092415 (PMC10177160; doi:10.3390/cancers15092415)
Supplement: Supplementary file 1 [file cancers-15-02415-s001.zip]

Archive with 1 entries (1 files):
- cancers-2333836-supplementary.pptx
